# Supplementary material for: Au-Co Alloy Nanoparticles Supported on ZrO2 as an Efficient Photocatalyst for the Deoxygenation of Styrene Oxide
Source: Nanomaterials (Basel). 2025 Jun 20;15(13):957. doi: 10.3390/nano15130957 (PMC12250619; doi:10.3390/nano15130957)
Supplement: Supplementary file 1 [file nanomaterials-15-00957-s001.zip]

Archive with 1 entries (1 files):
- nanomaterials-3706739-supplementary.pdf
